# Supplementary material for: Interfacing Langmuir–Blodgett and Pickering Emulsions for the Synthesis of 2D Nanostructured Films: Applications in Copper Ion Adsorption
Source: Nanomaterials (Basel). 2024 May 6;14(9):809. doi: 10.3390/nano14090809 (PMC11085534; doi:10.3390/nano14090809)
Supplement: Supplementary file 1 [file nanomaterials-14-00809-s001.zip]

Archive with 1 entries (1 files):
- nanomaterials-2975171-supplementary.pdf
